# Supplementary material for: Tourniquet cuff pressure during blood flow restriction exercise
Source: Front Sports Act Living. 2025 Sep 2;7:1582387. doi: 10.3389/fspor.2025.1582387 (PMC12441828; doi:10.3389/fspor.2025.1582387)
Supplement: Supplementary file 1 [file Datasheet1.xlsx]

## Sheet: Pressure Windows Exercise
Participant	Percentage of Time Within +/- 2.5% of the Target Pressure					Participant	Percentage of Time Within +/- 5.0% of the Target Pressure					Participant	Percentage of Time Within +/- 10.0% of the Target Pressure					Participant	Percentage of Time Within +/- 15.0% of the Target Pressure					Participant	Percentage of Time Within +/- 20.0% of the Target Pressure
	Delfi	Saga	SmartCuffs	Suji			Delfi	Saga	SmartCuffs	Suji			Delfi	Saga	SmartCuffs	Suji			Delfi	Saga	SmartCuffs	Suji			Delfi	Saga	SmartCuffs	Suji
1	24.3028	2.99678	3.02649	8.62314		1	55.7287	7.61071	8.0894	18.014		1	90.8295	25.1554	26.0265	43.0164		1	99.6358	48.173	49.8013	61.1727		1	100	65.5517	68.5265	70.2227
2	22.9703	10.0256	7.64794	5.07206		2	46.5755	21.7056	14.755	9.99571		2	90.0246	44.064	33.4593	21.4985		2	99.7505	60.8384	57.1363	39.5574		2	99.9968	72.688	75.8407	55.4464
3	68.7209	2.36349	0.116568	1.16611		3	96.2041	8.20362	2.34397	6.29049		3	99.9707	18.7931	21.8456	40.4477		3	99.9967	37.4841	48.3791	66.7271		3	100	49.3589	62.8871	73.9019
4	24.5277	4.92719	19.0861	6.42864		4	47.5862	10.1676	40.5194	13.4551		4	89.4253	23.1249	65.4241	33.5936		4	99.3037	40.5347	74.9638	47.4896		4	99.9034	57.2762	85.95	63.6462
5	17.7842	0.272745	0	20.1721		5	43.916	0.974089	0.239729	33.683		5	95.2671	8.33496	4.68293	56.4631		5	99.899	26.2062	21.6545	74.6768		5	99.9967	46.8927	42.813	96.9925
6	59.0732	15.4293	0	22.2397		6	92.2548	31.9959	0.0752667	47.3811		6	99.8242	67.7921	1.19772	85.0578		6	99.9592	92.6371	10.5439	96.5006		6	99.9937	99.682	32.6068	99.9775
7	20.3514	0	17.6087	7.54552		7	45.5495	0	31.4148	15.5827		7	94.6773	0	52.0804	32.5754		7	99.9393	0	63.5269	54.0703		7	100	0.0976009	75.8417	64.3261
8	49.4208	3.88292	19.5508	11.4859		8	87.572	9.19795	43.3328	20.8156		8	99.9557	20.0463	81.744	36.2602		8	100	38.6307	95.7556	52.9748		8	100	65.6788	98.9298	70.8371
9	32.3337	0.185849	1.91797	0.274521		9	62.624	0.469514	6.02286	0.616865		9	97.4129	2.52364	25.5291	2.53205		9	99.7561	18.6664	47.7698	16.1838		9	99.9736	61.1118	63.549	45.3638
10	21.4738	15.4436	1.45556	5.08715		10	48.84	30.3803	4.59633	11.0553		10	96.1193	54.4296	19.0225	28.2841		10	99.8702	74.1494	46.2479	38.5436		10	100	91.2308	75.5143	45.5981
11	19.4907	8.46325	23.3286	7.84599		11	41.6021	17.8174	47.2548	15.3234		11	77.7885	44.0334	69.5038	30.8764		11	95.6881	65.9824	88.164	43.9078		11	99.5417	84.3582	99.8349	50.7419
12	28.1363	13.8563	12.8332	18.4906		12	52.3961	28.3215	23.4583	37.0364		12	94.9419	55.596	42.3358	73.1287		12	99.8621	75.3995	73.9725	92.0931		12	99.9803	86.7784	96.1736	100
13	40.9713	18.8274	11.3189	10.2034		13	77.4454	36.3837	27.1434	17.2731		13	99.5362	63.4178	68.8114	30.8237		13	99.9314	89.2383	89.5109	49.6782		13	99.9869	98.6712	96.6646	72.3036
14	17.8866	3.69921	1.03584	0		14	47.0059	9.99803	4.92106	0.295053		14	94.2229	29.7709	20.6497	8.34344		14	99.9351	60.4543	45.5466	39.4519		14	100	78.7271	61.8048	58.3352
15	19.2182	0	0.846589	15.5142		15	46.9457	0	3.98823	28.9891		15	94.8958	1.16642	17.904	45.6423		15	99.8782	19.9152	38.1263	56.9456		15	99.9737	58.1968	49.7735	67.6293
MEDIAN	24.3028	3.88292	3.02649	7.84599		MEDIAN	48.84	9.99803	8.0894	15.5827		MEDIAN	94.9419	25.1554	26.0265	33.5936		MEDIAN	99.8782	48.173	49.8013	52.9748		MEDIAN	99.9967	65.6788	75.5143	67.6293
Q1	19.9211	1.31812	0.941212	5.07961		Q1	46.7606	4.2924	4.29228	10.5255		Q1	92.5262	13.564	19.8361	29.5539		Q1	99.7533	31.8451	45.8972	41.7326		Q1	99.977	57.7365	62.346	56.8908
Q3	38.8119	12.8986	16.4148	14.5071		Q3	73.74	26.6675	30.347	26.9457		Q3	99.0054	51.8382	62.0882	44.3436		Q3	99.9382	72.1077	74.716	64.2817		Q3	100	86.1733	93.6177	73.5023
IQR	18.8908	11.5805	15.4736	9.42751		IQR	26.9794	22.3751	26.0547	16.4202		IQR	6.47923	38.2742	42.2521	14.7897		IQR	0.184908	40.2625	28.8188	22.5491		IQR	0.0230192	28.4368	31.2717	16.6115
EXERCISE ALL SETS COMBINED
Wilcoxon signed-rank tests					Wilcoxon signed-rank tests						Wilcoxon signed-rank tests						Wilcoxon signed-rank tests						Wilcoxon signed-rank tests
0.025					0.05						0.1						0.15						0.2
Comparison	Z	Asymp. Sig. (2-tailed)	Significant?		Comparison	Z	Asymp. Sig. (2-tailed)	Significant?			Comparison	Z	Asymp. Sig. (2-tailed)	Significant?			Comparison	Z	Asymp. Sig. (2-tailed)	Significant?			Comparison	Z	Asymp. Sig. (2-tailed)	Significant?
Delfi vs. Saga	-3.408	0.000654958	Significant		Delfi vs. Saga	-3.408	0.000654958	Significant			Delfi vs. Saga	-3.408	0.000654958	Significant			Delfi vs. Saga	-3.408	0.000654958	Significant			Delfi vs. Saga	-3.408	0.000654958	Significant
Delfi vs. SmartCuffs	-3.294	0.000987097	Significant		Delfi vs. SmartCuffs	-3.351	0.000805276	Significant			Delfi vs. SmartCuffs	-3.408	0.000654958	Significant			Delfi vs. SmartCuffs	-3.408	0.000654958	Significant			Delfi vs. SmartCuffs	-3.351	0.000805276	Significant
Delfi vs. Suji	-3.351	0.000805276	Significant		Delfi vs. Suji	-3.408	0.000654958	Significant			Delfi vs. Suji	-3.408	0.000654958	Significant			Delfi vs. Suji	-3.408	0.000654958	Significant			Delfi vs. Suji	-3.294	0.000987097	Significant
STP vs. Saga	-0.057	0.954708	Non Significant		STP vs. Saga	-0.057	0.954708	Non Significant			STP vs. Saga	-0.738	0.460302	Non Significant			STP vs. Saga	-0.966	0.334277	Non Significant			STP vs. Saga	-0.738	0.460302	Non Significant
Suji vs. Saga	-1.022	0.306624	Non Significant		Suji vs. Saga	-0.852	0.394246	Non Significant			Suji vs. Saga	-0.852	0.394246	Non Significant			Suji vs. Saga	-0.625	0.53213	Non Significant			Suji vs. Saga	0	1	Non Significant
Suji vs. SmartCuffs	-0.227	0.82028	Non Significant		Suji vs. SmartCuffs	-0.057	0.954708	Non Significant			Suji vs. SmartCuffs	-0.227	0.82028	Non Significant			Suji vs. SmartCuffs	-0.341	0.733271	Non Significant			Suji vs. SmartCuffs	-0.966	0.334277	Non Significant
Alpha	0.05
Number of Comparisons	6
Bonferroni Adjusted P-value threshold	0.00833333

## Sheet: Pressrure Windows Rest
Participant	Percentage of Time Within +/- 2.5% of the Target Pressure					Participant	Percentage of Time Within +/- 5.0% of the Target Pressure					Participant	Percentage of Time Within +/- 10.0% of the Target Pressure					Participant	Percentage of Time Within +/- 15.0% of the Target Pressure					Participant	Percentage of Time Within +/- 20.0% of the Target Pressure
	Delfi	Saga	SmartCuffs	Suji			Delfi	Saga	SmartCuffs	Suji			Delfi	Saga	SmartCuffs	Suji			Delfi	Saga	SmartCuffs	Suji			Delfi	Saga	SmartCuffs	Suji
1	90.1014	0	0	0		1	99.2805	0	0	0.216339		1	100	0	1.44663	10.0443		1	100	2.40678	40.6759	100		1	100	84.4746	100	100
2	83.373	44.53	0	0		2	98.5956	88.2176	0	0		2	99.8453	100	19.9827	0		2	99.9762	100	84.5121	4.01759		2	100	100	100	57.4111
3	94.9486	0	0	0		3	99.3071	0	0	0		3	99.9553	0	0	9.06019		3	100	15.5847	27.4333	100		3	100	94.9899	100	100
4	72.361	0	0	0		4	97.3454	0.0643087	2.88336	0		4	100	1.39335	100	0		4	100	15.4984	100	53.0702		4	100	65.552	100	100
5	86.7378	0	0	68.1732		5	99.7249	0	0	100		5	99.934	0	0	100		5	100	0.360465	9.57302	100		5	100	55.1744	83.3977	100
6	92.1907	2.69107	0	44.5357		6	99.0255	24.3003	0	76.2982		6	99.8441	98.1028	0	99.6841		6	99.935	100	0.528204	100		6	99.987	100	3.34861	100
7	41.4786	0	0	0		7	97.5082	0	0.445944	0		7	100	0	89.9602	0		7	100	0	100	82.0048		7	100	0	100	100
8	97.2409	0	1.07374	0		8	100	0	49.874	0		8	100	0.465904	100	0.729167		8	100	33.9369	100	84.5602		8	100	99.9471	100	98.3333
9	92.5738	0	0	0		9	98.8866	0	0	0		9	99.9006	0.416072	0	0		9	100	0.594389	36.7222	0		9	100	4.10128	100	1.42323
10	94.2755	0.270568	0	0		10	99.5622	0.591242	0	0		10	99.9214	25.7942	0	0		10	99.9888	98.6071	0.425103	0		10	100	100	44.0094	27.0314
11	71.6988	0	2.99979	0		11	98.3323	0	48.1573	0		11	100	73.5468	100	0		11	100	100	100	83.3675		11	100	100	100	100
12	89.2079	0	0	1.56214		12	98.8685	0	0	4.65143		12	99.7225	0.355793	0	96.6659		12	99.9039	67.8897	31.9991	100		12	100	100	100	100
13	96.5318	23.8921	27.1233	0		13	99.3783	76.1812	86.9365	0		13	99.8582	100	100	40.6558		13	99.9891	100	100	96.6346		13	100	100	100	100
14	67.4331	0	0	0		14	98.3339	0	0	0		14	100	0	0.691799	0.182983		14	100	51.2456	48.8871	58.1313		14	100	100	100	100
15	83.7147	0	0	0.62375		15	97.0581	0	0	1.03566		15	100	0	0	5.81382		15	100	0	7.58328	94.5275		15	100	0	84.3731	98.4465
MEDIAN	89.2079	0	0	0		MEDIAN	98.8866	0	0	0		MEDIAN	99.9553	0.416072	0.691799	0.729167		MEDIAN	100	33.9369	40.6759	84.5602		MEDIAN	100	99.9471	100	100
Q1	77.867	0	0	0		Q1	98.3331	0	0	0		Q1	99.8794	0	0	0		Q1	99.9889	1.50058	18.5032	55.6008		Q1	100	60.3632	92.1866	98.3899
Q3	93.85	0.202926	0	0.467812		Q3	99.3605	0.459508	2.274	0.776745		Q3	100	61.6086	97.4901	32.7569		Q3	100	99.6518	100	99.1587		Q3	100	100	100	100
IQR	15.983	0.202926	0	0.467812		IQR	1.02744	0.459508	2.274	0.776745		IQR	0.120598	61.6086	97.4901	32.7569		IQR	0.0110655	98.1512	81.4968	43.5579		IQR	0	39.6368	7.81345	1.61008
REST ALL SETS COMBINED
Wilcoxon signed-rank tests					Wilcoxon signed-rank tests						Wilcoxon signed-rank tests						Wilcoxon signed-rank tests						Wilcoxon signed-rank tests
0.025					0.05						0.1						0.15						0.2
Comparison	Z	Asymp. Sig. (2-tailed)	Significant?		Comparison	Z	Asymp. Sig. (2-tailed)	Significant?			Comparison	Z	Asymp. Sig. (2-tailed)	Significant?			Comparison	Z	Asymp. Sig. (2-tailed)	Significant?			Comparison	Z	Asymp. Sig. (2-tailed)	Significant?
Delfi vs. Saga	-3.408	0.000654958	Significant		Delfi vs. Saga	-3.408	0.000654958	Significant			Delfi vs. Saga	-3.244	0.00117893	Significant			Delfi vs. Saga	-2.92	0.00350227	Significant			Delfi vs. Saga	-2.549	0.0107928	Non Significant
Delfi vs. SmartCuffs	-3.408	0.000654958	Significant		Delfi vs. SmartCuffs	-3.408	0.000654958	Significant			Delfi vs. SmartCuffs	-2.981	0.00287341	Significant			Delfi vs. SmartCuffs	-2.845	0.00443909	Significant			Delfi vs. SmartCuffs	-1.826	0.0678892	Non Significant
Delfi vs. Suji	-3.408	0.000654958	Significant		Delfi vs. Suji	-3.351	0.000805276	Significant			Delfi vs. Suji	-3.354	0.000797444	Significant			Delfi vs. Suji	-2.824	0.00474177	Significant			Delfi vs. Suji	-1.992	0.0463995	Non Significant
STP vs. Saga	-0.105	0.916512	Non Significant		STP vs. Saga	-0.42	0.674424	Non Significant			STP vs. Saga	-0.8	0.423596	Non Significant			STP vs. Saga	-0.734	0.463071	Non Significant			STP vs. Saga	-1.274	0.202622	Non Significant
Suji vs. Saga	-0.507	0.61209	Non Significant		Suji vs. Saga	-0.415	0.678402	Non Significant			Suji vs. Saga	-0.126	0.900061	Non Significant			Suji vs. Saga	-1.35	0.177114	Non Significant			Suji vs. Saga	-1.07	0.284503	Non Significant
Suji vs. SmartCuffs	-0.507	0.61209	Non Significant		Suji vs. SmartCuffs	-0.051	0.959354	Non Significant			Suji vs. SmartCuffs	-0.455	0.649244	Non Significant			Suji vs. SmartCuffs	-0.852	0.394246	Non Significant			Suji vs. SmartCuffs	-0.507	0.61209	Non Significant
Alpha	0.05
Number of Comparisons	6
Bonferroni Adjusted P-value threshold	0.00833333

## Sheet: Pressure Peaks
Participant	Pressure Peaks (%LOP)					Pairwise Comparisons Pressure Peaks
	Delfi	Saga	SmartCuffs	Suji
1	90	77	76	80		(I) factor1		Mean Difference (I-J)	Std. Error	Sig.b	95% Confidence Interval for Differenceb
2	90	93	99	104							Lower Bound	Upper Bound
3	84	75	74	75		Delfi	Saga	9.200*	2.80849	0.0331324	0.581363	17.8186
4	92	104	83	103			SmartCuffs	9.800*	2.15185	0.00270039	3.19643	16.4036
5	89	72	70	86			Suji	-1.4	3.77561	1	-12.9865	10.1865
6	85	80	66	85		Saga	Delfi	-9.200*	2.80849	0.0331324	-17.8186	-0.581363
7	89	56	79	77			SmartCuffs	0.6	2.63818	1	-7.496	8.696
8	86	80	89	102			Suji	-10.600*	2.77712	0.0113206	-19.1224	-2.07764
9	90	71	76	71		SmartCuffs	Delfi	-9.800*	2.15185	0.00270039	-16.4036	-3.19643
10	87	84	74	113			Saga	-0.6	2.63818	1	-8.696	7.496
11	92	86	82	115			Suji	-11.200*	3.25459	0.0238372	-21.1876	-1.21237
12	89	80	76	82		Suji	Delfi	1.4	3.77561	1	-10.1865	12.9865
13	88	89	91	102			Saga	10.600*	2.77712	0.0113206	2.07764	19.1224
14	89	75	74	73			SmartCuffs	11.200*	3.25459	0.0238372	1.21237	21.1876
15	90	70	74	83		Based on estimated marginal means
						*. The mean difference is significant at the .05 level.
AVG	88.6667	79.4667	78.8667	90.0667		b. Adjustment for multiple comparisons: Bonferroni.
SD	2.37663	11.2923	8.8594	15.3207
	Mauchly's Test of Sphericity
	Mauchly's W	0.614
	Sig.	0.287
	Within-Subjects Effects
	df	3
	F	8.086
	Sig.	<0.001
	Partial Eta Squared	0.366

## Sheet: Pressure Valleys
Participant	Pressure Valleys (%LOP)					Pairwise Comparisons Pressure Valleys
	Delfi	Saga	SmartCuffs	Suji
1	69	55	60	59		(I) factor1		Mean Difference (I-J)	Std. Error	Sig.b	95% Confidence Interval for Differenceb
2	69	53	69	69							Lower Bound	Upper Bound
3	76	51	58	58		Delfi	Saga	13.267*	1.71121	1.18182e-05	8.01533	18.518
4	70	60	62	72			SmartCuffs	10.133*	1.98054	0.000941234	4.05549	16.2112
5	70	53	55	64			Suji	6.86667	2.51825	0.0982499	-0.861289	14.5946
6	76	68	56	72		Saga	Delfi	-13.267*	1.71121	1.18182e-05	-18.518	-8.01533
7	71	43	58	50			SmartCuffs	-3.13333	2.16436	1	-9.77527	3.5086
8	76	60	76	80			Suji	-6.400*	1.98518	0.036736	-12.4921	-0.307911
9	72	57	53	48		SmartCuffs	Delfi	-10.133*	1.98054	0.000941234	-16.2112	-4.05549
10	69	61	60	68			Saga	3.13333	2.16436	1	-3.5086	9.77527
11	65	61	67	70			Suji	-3.26667	1.63435	0.39262	-8.28214	1.7488
12	72	62	66	67		Suji	Delfi	-6.86667	2.51825	0.0982499	-14.5946	0.861289
13	75	69	72	80			Saga	6.400*	1.98518	0.036736	0.307911	12.4921
14	71	61	58	56			SmartCuffs	3.26667	1.63435	0.39262	-1.7488	8.28214
15	72	60	51	57		Based on estimated marginal means
						*. The mean difference is significant at the .05 level.
AVG	71.5333	58.2667	61.4	64.6667		b. Adjustment for multiple comparisons: Bonferroni.
SD	3.27579	6.82594	6.8372	9.93191
	Mauchly's Test of Sphericity
	Mauchly's W	0.508
	Sig.	0.126
	Within-Subjects Effects
	df	3
	F	15.815
	Sig.	<0.001
	Partial Eta Squared	0.53

## Sheet: Drift %LOP
Participant	Mean Tourniquet Pressure Drift (%LOP)					Mean Tourniquet Pressure PEAK Drift (%LOP)					Mean Tourniquet Pressure VALLEY Drift (%LOP)
	Delfi	Saga	SmartCuffs	Suji		Delfi	Saga	SmartCuffs	Suji		Delfi	Saga	SmartCuffs	Suji
1	-0.00548	-2.51	-1.73	-1.29		-0.241	-2.13	-1.71	-0.97		-0.278	-1.18	-1.54	-1.07
2	-0.0344	-2.1	-1.77	-1.82		-0.13	-3.5	-2.37	-2.19		0.128	-1.42	-1.28	-1.3
3	-0.0573	-1.33	-0.9	-0.69		-0.208	-1.97	-0.87	-0.93		0.126	-0.97	-0.71	-0.54
4	-0.0511	-2.09	-1.41	-1.18		-0.397	-4.34	-1.69	-2.47		0.376	-0.96	-1.02	-0.06
5	-0.011	-1.08	-1.13	-0.72		-0.189	-1.54	-1.49	-1.35		0.117	-0.53	-1.12	-0.21
6	-0.112	-1.83	-1.55	-1.83		-0.502	-2.23	-1.85	-1.86		0.429	-1.34	-0.95	-1.93
7	0.0777	-0.49	-0.99	-1.56		0.0153	-0.59	-1.34	-2.13		-0.0841	-0.56	-0.42	-0.91
8	-0.029	-1.68	-1.28	-1.17		0.06	-1.77	-1.65	-1.39		0.243	-1.67	-0.93	-0.81
9	0.0325	-1.19	-0.95	-0.71		0.182	-1.38	-0.88	-1.22		0.55	-0.66	-0.57	0.18
10	-0.119	-0.83	-1.45	-1.04		-0.205	-1.18	-1.6	-1.66		0.377	-0.37	-1.18	-0.57
11	0.042	-3.2	-0.95	-1.74		-0.0172	-4.88	-1.31	-2.6		0.0396	-1.05	-0.89	-0.74
12	-0.232	-1.78	-1.97	-0.99		-0.224	-2.06	-2.25	-1.29		0.436	-0.07	-1.32	-0.19
13	-0.0886	-1.89	-1.33	-1.27		-0.632	-3	-1.52	-1.79		0.179	-1.37	-0.61	-0.86
14	0.0741	-1.44	-1.14	-0.27		0.0355	-1.67	-1.48	-0.53		0.155	-1.3	-1.19	-0.32
15	0.0707	-1.18	-0.73	-0.63		-0.0336	-1.4	-1.16	-0.78		0.483	-0.84	-0.51	-0.55
AVG	-0.0295253	-1.64133	-1.28533	-1.12733		-0.165733	-2.24267	-1.54467	-1.544		0.218433	-0.952667	-0.949333	-0.658667
SD	0.0856569	0.684876	0.361581	0.472659		0.220848	1.19491	0.421237	0.624292		0.227521	0.446342	0.331047	0.531922
	Mauchly's Test of Sphericity					Mauchly's Test of Sphericity					Mauchly's Test of Sphericity
	Mauchly's W	0.467				Mauchly's W	0.238				Mauchly's W	0.676
	Sig.	0.085				Sig.	0.003				Sig.	0.374
	Within-Subjects Effects					Within-Subjects Effects					Within-Subjects Effects
	df	3				df	1.612	*Greenhouse-Geisser correction			df	3
	F	47.707				F	30.797				F	41.853
	Sig.	<0.001				Sig.	<0.001				Sig.	<0.001
	Partial Eta Squared	0.773				Partial Eta Squared	0.687				Partial Eta Squared	0.736
Pairwise Comparisons Mean Drift
(I) factor1		Mean Difference (I-J)	Std. Error	Sig.b	95% Confidence Interval for Differenceb
					Lower Bound	Upper Bound
Delfi	Saga	1.611*	0.175789	1.62924e-06	1.07188	2.15079
	SmartCuffs	1.255*	0.0792036	1.4702e-09	1.01228	1.49839
	Suji	1.097*	0.120394	1.74497e-06	0.727871	1.4668
Saga	Delfi	-1.611*	0.175789	1.62924e-06	-2.15079	-1.07188
	SmartCuffs	-0.356	0.17045	0.332947	-0.879073	0.167073
	Suji	-.514*	0.161277	0.0395273	-1.00892	-0.0190763
SmartCuffs	Delfi	-1.255*	0.0792036	1.4702e-09	-1.49839	-1.01228
	Saga	0.356	0.17045	0.332947	-0.167073	0.879073
	Suji	-0.158	0.121162	1	-0.529819	0.213819
Suji	Delfi	-1.097*	0.120394	1.74497e-06	-1.4668	-0.727871
	Saga	.514*	0.161277	0.0395273	0.0190763	1.00892
	SmartCuffs	0.158	0.121162	1	-0.213819	0.529819
Based on estimated marginal means
*. The mean difference is significant at the .05 level.
b. Adjustment for multiple comparisons: Bonferroni.
Pairwise Comparisons Peak Drift
(I) factor1		Mean Difference (I-J)	Std. Error	Sig.b	95% Confidence Interval for Differenceb
					Lower Bound	Upper Bound
Delfi	Saga	2.077*	0.294024	3.38227e-05	1.17504	2.97963
	SmartCuffs	1.379*	0.10342	1.42983e-08	1.06196	1.69671
	Suji	1.379*	0.155624	2.45882e-06	0.90109	1.85624
Saga	Delfi	-2.077*	0.294024	3.38227e-05	-2.97963	-1.17504
	SmartCuffs	-0.698	0.297554	0.20542	-1.61113	0.215127
	Suji	-0.698667	0.241055	0.0700775	-1.43841	0.0410778
SmartCuffs	Delfi	-1.379*	0.10342	1.42983e-08	-1.69671	-1.06196
	Saga	0.698	0.297554	0.20542	-0.215127	1.61113
	Suji	-0.000666667	0.165156	1	-0.507495	0.506162
Suji	Delfi	-1.379*	0.155624	2.45882e-06	-1.85624	-0.90109
	Saga	0.698667	0.241055	0.0700775	-0.0410778	1.43841
	SmartCuffs	0.000666667	0.165156	1	-0.506162	0.507495
Based on estimated marginal means
*. The mean difference is significant at the .05 level.
b. Adjustment for multiple comparisons: Bonferroni.
Pairwise Comparisons Valley Drift
(I) factor1		Mean Difference (I-J)	Std. Error	Sig.b	95% Confidence Interval for Differenceb
					Lower Bound	Upper Bound
Delfi	Saga	1.218*	0.116521	1.67761e-07	0.86371	1.57129
	SmartCuffs	1.188*	0.0870738	4.39833e-09	0.923744	1.45251
	Suji	.869*	0.123134	2.32241e-05	0.495504	1.24325
Saga	Delfi	-1.218*	0.116521	1.67761e-07	-1.57129	-0.86371
	SmartCuffs	-0.029375	0.135421	1	-0.44055	0.3818
	Suji	-0.348125	0.127496	0.0928918	-0.735238	0.0389884
SmartCuffs	Delfi	-1.188*	0.0870738	4.39833e-09	-1.45251	-0.923744
	Saga	0.029375	0.135421	1	-0.3818	0.44055
	Suji	-0.31875	0.14708	0.280351	-0.765325	0.127825
Suji	Delfi	-.869*	0.123134	2.32241e-05	-1.24325	-0.495504
	Saga	0.348125	0.127496	0.0928918	-0.0389884	0.735238
	SmartCuffs	0.31875	0.14708	0.280351	-0.127825	0.765325
Based on estimated marginal means
*. The mean difference is significant at the .05 level.
b. Adjustment for multiple comparisons: Bonferroni.

## Sheet: Drift mmHg
Participant	Mean Tourniquet Pressure Drift (mmHg)					Mean Tourniquet Pressure PEAK Drift (mmHg)					Mean Tourniquet Pressure VALLEY Drift (mmHg)
	Delfi	Saga	SmartCuffs	Suji		Delfi	Saga	SmartCuffs	Suji		Delfi	Saga	SmartCuffs	Suji
1	-0.0114	-5.23	-3.61	-2.69		-0.504	-4.45	-3.57	-2.03		-0.581	-2.46	-3.22	-2.24
2	-0.0615	-3.76	-3.17	-3.25		-0.233	-6.26	-4.24	-3.91		0.23	-2.53	-2.3	-2.32
3	-0.106	-2.46	-1.66	-1.28		-0.386	-3.64	-1.61	-1.73		0.234	-1.8	-1.31	-0.99
4	-0.0805	-3.29	-2.23	-1.87		-0.625	-6.83	-2.67	-3.9		0.593	-1.52	-1.61	-0.09
5	-0.0214	-2.11	-2.21	-1.41		-0.368	-3	-2.91	-2.64		0.228	-1.03	-2.19	-0.41
6	-0.235	-3.85	-3.26	-3.85		-1.05	-4.68	-3.89	-3.92		0.901	-2.81	-1.99	-4.06
7	0.141	-0.9	-1.79	-2.83		0.0277	-1.06	-2.43	-3.86		-0.152	-1.02	-0.76	-1.64
8	-0.062	-3.6	-2.74	-2.51		0.128	-3.78	-3.53	-2.98		0.52	-3.57	-1.99	-1.72
9	0.0706	-2.59	-2.06	-1.54		0.397	-3.01	-1.92	-2.65		1.2	-1.44	-1.23	0.4
10	-0.243	-1.7	-2.98	-2.13		-0.42	-2.42	-3.28	-3.41		0.773	-0.75	-2.43	-1.18
11	0.0792	-6.04	-1.79	-3.29		-0.0325	-9.22	-2.48	-4.91		0.0747	-1.99	-1.67	-1.4
12	-0.368	-2.83	-3.13	-1.58		-0.356	-3.27	-3.56	-2.05		0.693	-0.11	-2.1	-0.3
13	-0.194	-4.14	-2.91	-2.78		-1.38	-6.55	-3.32	-3.92		0.392	-2.99	-1.34	-1.89
14	0.143	-2.76	-2.2	-0.51		0.0683	-3.22	-2.84	-1.01		0.299	-2.5	-2.29	-0.61
15	0.136	-2.27	-1.4	-1.22		-0.0648	-2.7	-2.23	-1.5		0.93	-1.62	-0.99	-1.07
AVG	-0.0542	-3.16867	-2.476	-2.18267		-0.319887	-4.27267	-2.96533	-2.96133		0.422313	-1.876	-1.828	-1.30133
SD	0.155674	1.33102	0.679672	0.937279		0.458503	2.11367	0.748387	1.12704		0.455933	0.940264	0.642164	1.10121
	Mauchly's Test of Sphericity					Mauchly's Test of Sphericity					Mauchly's Test of Sphericity
	Mauchly's W	0.524				Mauchly's W	0.29				Mauchly's W	0.722
	Sig.	0.115				Sig.	0.005				Sig.	0.486
	Within-Subjects Effects					Within-Subjects Effects					Within-Subjects Effects
	df	3				df	1.682				df	3
	F	48.211				F	33.892				F	36.809
	Sig.	<0.001				Sig.	<0.001				Sig.	<0.001
	Partial Eta Squared	0.763				Partial Eta Squared	0.693				Partial Eta Squared	0.71
Pairwise Comparisons Mean Drift
(I) factor1		Mean Difference (I-J)	Std. Error	Sig.b	95% Confidence Interval for Differenceb
					Lower Bound	Upper Bound
Delfi	Saga	3.002*	0.340353	1.5202e-06	1.9689	4.03572
	SmartCuffs	2.332*	0.168486	3.59783e-09	1.82074	2.84388
	Suji	2.060*	0.231314	1.348e-06	1.35748	2.76215
Saga	Delfi	-3.002*	0.340353	1.5202e-06	-4.03572	-1.9689
	SmartCuffs	-0.67	0.30419	0.262085	-1.59361	0.253608
	Suji	-.943*	0.287385	0.0304006	-1.81508	-0.0699163
SmartCuffs	Delfi	-2.332*	0.168486	3.59783e-09	-2.84388	-1.82074
	Saga	0.67	0.30419	0.262085	-0.253608	1.59361
	Suji	-0.2725	0.210294	1	-0.911013	0.366013
Suji	Delfi	-2.060*	0.231314	1.348e-06	-2.76215	-1.35748
	Saga	.943*	0.287385	0.0304006	0.0699163	1.81508
	SmartCuffs	0.2725	0.210294	1	-0.366013	0.911013
Based on estimated marginal means
*. The mean difference is significant at the .05 level.
b. Adjustment for multiple comparisons: Bonferroni.
Pairwise Comparisons Peak Drift
(I) factor1		Mean Difference (I-J)	Std. Error	Sig.b	95% Confidence Interval for Differenceb
					Lower Bound	Upper Bound
Delfi	Saga	3.788*	0.511015	1.30324e-05	2.23665	5.33982
	SmartCuffs	2.542*	0.197827	1.01283e-08	1.94132	3.14264
	Suji	2.541*	0.280533	1.08579e-06	1.68895	3.39251
Saga	Delfi	-3.788*	0.511015	1.30324e-05	-5.33982	-2.23665
	SmartCuffs	-1.24625	0.509694	0.163819	-2.79383	0.301326
	Suji	-1.2475	0.420309	0.0574525	-2.52368	0.0286769
SmartCuffs	Delfi	-2.542*	0.197827	1.01283e-08	-3.14264	-1.94132
	Saga	1.24625	0.509694	0.163819	-0.301326	2.79383
	Suji	-0.00125	0.284365	1	-0.864661	0.862161
Suji	Delfi	-2.541*	0.280533	1.08579e-06	-3.39251	-1.68895
	Saga	1.2475	0.420309	0.0574525	-0.0286769	2.52368
	SmartCuffs	0.00125	0.284365	1	-0.862161	0.864661
Based on estimated marginal means
*. The mean difference is significant at the .05 level.
b. Adjustment for multiple comparisons: Bonferroni.
Pairwise Comparisons Valley Drift
(I) factor1		Mean Difference (I-J)	Std. Error	Sig.b	95% Confidence Interval for Differenceb
					Lower Bound	Upper Bound
Delfi	Saga	2.237*	0.243423	8.99592e-07	1.49807	2.97627
	SmartCuffs	2.172*	0.175657	1.72521e-08	1.6382	2.70489
	Suji	1.680*	0.266187	8.35655e-05	0.872076	2.48851
Saga	Delfi	-2.237*	0.243423	8.99592e-07	-2.97627	-1.49807
	SmartCuffs	-0.065625	0.254895	1	-0.839559	0.708309
	Suji	-0.556875	0.230117	0.172095	-1.25558	0.141826
SmartCuffs	Delfi	-2.172*	0.175657	1.72521e-08	-2.70489	-1.6382
	Saga	0.065625	0.254895	1	-0.708309	0.839559
	Suji	-0.49125	0.277475	0.581825	-1.33374	0.351243
Suji	Delfi	-1.680*	0.266187	8.35655e-05	-2.48851	-0.872076
	Saga	0.556875	0.230117	0.172095	-0.141826	1.25558
	SmartCuffs	0.49125	0.277475	0.581825	-0.351243	1.33374
Based on estimated marginal means
*. The mean difference is significant at the .05 level.
b. Adjustment for multiple comparisons: Bonferroni.
